# Supplementary material for: A Model for Highly Fluctuating Spatio-Temporal Infection Data, with Applications to the COVID Epidemic
Source: Int J Environ Res Public Health. 2022 May 30;19(11):6669. doi: 10.3390/ijerph19116669 (PMC9179960; doi:10.3390/ijerph19116669)
Supplement: Supplementary file 1 [file ijerph-19-06669-s001.zip]

Archive with 3 entries (3 files):
- File S1. CODE AND SPATIAL DATA.txt
- File S2. IJERPH_DATA_INCID_GRTRSTHEAST.txt
- File S3. IJERPH_DATA_INCID_LONDON.txt
