# Supplementary material for: A Model for Highly Fluctuating Spatio-Temporal Infection Data, with Applications to the COVID Epidemic
Source: Int J Environ Res Public Health. 2022 May 30;19(11):6669. doi: 10.3390/ijerph19116669 (PMC9179960; doi:10.3390/ijerph19116669)
Supplement: Supplementary file 1 [file ijerph-19-06669-s001.zip › File S1. CODE AND SPATIAL DATA.txt]

Model

model { for (i in 1:N) {yTp[i] <- y[i,T+1]
          delta[i,1] ~ dnorm(0,1)
          tpop[i] <- pop[i]/100000
          eta[i] <- u[i]+beta[1]*(tpop[i]-mean(tpop[]))
# Observed Data Model
for (t in 2:T) {y[i,t] ~ dnegbin(pi[i,t],psi)
pi[i,t] <- psi/(psi+mu[i,t])
mu[i,t]  <- rho[i,t]*y[i,t-1]+lambda[i,t]*y.neigh.sum[i,t-1]
                +exp(eta[i]+delta[i,t])
# separate predictive replicates
ypred[i,t] ~ dnegbin(pi[i,t],psi)
ypredn[i,t] ~ dnegbin(pi[i,t],psi);
# ranked probability scores
rps[t,i] <- abs(ypred[i,t]-y[i,t])-0.5*abs(ypred[i,t]-ypredn[i,t])
# log-likelihood
LL[t,i] <- loggam(a1[i,t])-logfact(y[i,t])-loggam(psi)+psi*log(pi[i,t])+y[i,t]*log(1-pi[i,t])
log(L[t,i]) <- LL[t,i]
a1[i,t] <- y[i,t]+psi
# Time-varying component
delta[i,t] ~ dnorm(delta[i,t-1],tau.delta)
# Rates
rate[i,t] <- 100000*mu[i,t]/pop[i]}}

# Region wide modelled rate
for (t in 2:T) {totmu[t] <- sum(mu[,t])
Reg.rt[t] <- 100000*totmu[t]/sum(pop[])
# ranked probability score (RPS), week t
RPS[t] <- sum(rps[t,])}
# total RPS
tRPS <- sum(RPS[2:T])


# spatially varying autoregressive parameters
g1[1:N] ~ car.normal(adj[], weights[], num[], tau.g[1])
g2[1:N] ~ car.normal(adj[], weights[], num[], tau.g[2])
u[1:N] ~ car.normal(adj[], weights[], num[], tau.u)
for (i in 1:NN)  {weights[i] <- 1}

# Autotegressive parameters
for (i in 1:N) {for (t in 2:T) {# log link
log(rho1[i,t]) <-         alpha[1]+g1[i]
log(lambda1[i,t]) <-  alpha[2]+g2[i]
# logit link
logit(rho2[i,t]) <-         kappa[1]+g1[i]
logit(lambda2[i,t]) <-  kappa[2]+g2[i]
# mixture on links
rho[i,t] <- omega[t]*rho1[i,t]+(1-omega[t])*rho2[i,t]
lambda[i,t] <-   omega[t]*lambda1[i,t]+(1-omega[t])*lambda2[i,t]
# Compare AR coefficients to 1
rho.h[i,t] <- step(rho[i,t]-1)
lambda.h[i,t] <- step(lambda[i,t]-1)}}

# Region wide epidemic periods
for (t in 2:T) {rho.ex[t] <- sum(rho.h[,t])
lambda.ex[t] <- sum(lambda.h[,t])
# means of rho and lambda coefficients
rho.t[t] <- mean(rho[,t])
lambda.t[t] <- mean(lambda[,t])}

# switching mechanism
 for (t in 1:T) {q1[t] ~ dgamma(1,0.01); q2[t] ~ dgamma(1,0.01)
                          omega[t] ~ dbeta(q1[t],q2[t])}

# prediction for week T+1
for (i in 1:N) {ynewTp[i] ~ dnegbin(pi.Tp[i],psi)
                        ynewTpn[i] ~ dnegbin(pi.Tp[i],psi)
# ranked prob score, predictions
rpsf[i] <- abs(yTp[i]-ynewTp[i])+abs(ynewTp[i]-ynewTpn[i])
# NegBin model at T+1
pi.Tp[i] <- psi/(psi+mu.Tp[i])
delta[i,Tp] ~ dnorm(delta[i,T],tau.delta)
mu.Tp[i]  <- rho[i,T]*y[i,T]+lambda[i,T]*y.neigh.sum[i,T]
+exp(eta[i]+delta[i,Tp])}

# Modelled growth
for (i in 1:N) {for (t in 3:T) {mod.growth[i,t-2] <- mu[i,t]/mu[i,t-1]}
                                               mod.growth[i,T-1] <- mu.Tp[i]/mu[i,T]}

# Predicted cases at T+1; probability that prediction exceeds actual;
# predictive ranked probability score
predicts[1] <- sum(ynewTp[1:N])
predicts[2] <- step(sum(ynewTp[1:N])-sum(yTp[1:N]))
predicts[3] <- sum(rpsf[])

# Priors
tau.delta ~ dgamma(1,0.01)
for (j in 1:2) {tau.g[j] ~ dgamma(1,0.01)}
tau.u ~ dgamma(1,0.01)
for (j in 1:2) {alpha[j] ~ dnorm(0,0.01); kappa[j] ~ dnorm(0,0.01)}
                       beta[1] ~ dnorm(0,0.01)
psi ~ dgamma(1,0.01)

# neighbourhood infections
for (i in 1:NN) {for (t in 1:T) {y.neigh[i,t] <- y[adj[i],t]}}
for (i in 1:N) {for (t in 1:T) {
y.neigh.sum[i,t] <- sum(y.neigh[cum[i]+1:cum[i+1],t])/num[i]}}

# Moran coefficients
  for(i in 1:N) {    r[i,1] <- g1[i]}
    Moran[1] <- sum(rWr1[])/sum(r1sq[])*(N/NN)
    for (i in 1:NN) {Cr1[i] <- r1[adj[i]]}
	for (i in 1:N) { r1[i] <- r[i,1]-mean(r[,1])
                            r1sq[i] <- r1[i]*r1[i] 
                            rWr1[i] <- r1[i]*sum(Cr1[cum[i] + 1 : cum[i + 1] ])}	

  for(i in 1:N) {    r[i,2] <- g2[i]}
    Moran[2] <- sum(rWr2[])/sum(r2sq[])*(N/NN)
    for (i in 1:NN) {Cr2[i] <- r2[adj[i]]}
	for (i in 1:N) { r2[i] <- r[i,2]-mean(r[,2])
                            r2sq[i] <- r2[i]*r2[i] 
                            rWr2[i] <- r2[i]*sum(Cr2[cum[i] + 1 : cum[i + 1] ])}	

  for(i in 1:N) {    r[i,3] <- u[i]}
    Moran[3] <- sum(rWr3[])/sum(r3sq[])*(N/NN)
    for (i in 1:NN) {Cr3[i] <- r3[adj[i]]}
	for (i in 1:N) { r3[i] <- r[i,3]-mean(r[,2])
                            r3sq[i] <- r3[i]*r3[i] 
                            rWr3[i] <- r3[i]*sum(Cr3[cum[i] + 1 : cum[i + 1] ])}}


Spatial Data London
list(N=32,NN=132,T=95,Tp=96,
pop=c(212906,395869,248287,329771,332336,270029,386710,341806,333794,287942,185143,268647,251160,259552,306870,271523,242467,156129,177507,326034,305842,206548,353134,305222,198019,318830,206349,324745,276983,329677,261317,281120),
adj=c(14,23,24,4,6,9,12,13,5,10,2,6,8,11,13,18,31,3,7,10,20,21,26,2,
4,12,17,31,32,5,20,22,27,4,11,13,15,16,2,12,29,3,5,21,4,8,16,
18,2,6,9,17,29,32,2,4,8,15,1,24,8,13,16,8,11,15,25,6,12,32,4,
11,31,22,25,27,30,5,7,22,26,30,5,10,26,7,19,20,27,30,1,24,28,
29,32,1,14,23,29,16,19,30,5,20,21,32,7,19,22,23,32,9,12,23,
24,32,19,20,22,25,4,6,18,32,6,12,17,23,26,28,29,31),
num=c(3,5,2,7,6,6,4,5,3,3,4,6,4,2,3,4,3,3,4,5,3,5,5,4,3,4,3,2,5,4,4,8),
cum=c(0,3,8,10,17,23,29,33,38,41,44,48,54,58,60,63,67,70,73,77,82,85,90,95,99,102,106,109,111,116,120,124,132))


Spatial Data Greater South East
list(N=144,NN=698,T=20,Tp=21,
pop=c(202259,213052,183125,174341,278556,122549,158450,161780,
149539,151422,171119,269457,290885,214905,252520,141771,173292,288648,203219,96046,70440,174268,124798,89840,101850,177963,159086,
103745,92661,103268,96080,161475,187199,152604,77021,90376,
178388,194706,131689,87067,64926,87368,146561,91284,176582,
122308,133584,116233,84838,97073,126220,180086,94599,126160,
124859,97279,154763,104919,133570,93323,96577,130032,165394,
112606,118131,106939,171826,120750,112996,150082,141922,132153,118724,139968,130783,99336,151383,104837,140573,140880,150503,
152457,142057,136007,110643,92036,136913,103895,136795,80627,
148998,87245,148748,89424,99844,89305,88129,126328,100793,
64301,160758,121129,112409,143791,151022,110570,148452,123043,
149748,87845,249461,179045,212906,395869,248287,329771,332336,
270029,386710,341806,333794,287942,185143,268647,251160,259552,306870,271523,242467,156129,177507,326034,305842,206548,353134,305222,198019,318830,206349,324745,276983,329677,261317,281120),
adj=c(25,26,18,59,36,42,33,35,126,66,67,70,72,10,11,50,96,8,11,45,54,83,84,7,11,83,10,21,95,127,6,9,11,21,22,94,95,96,6,7,8,10,22,
45,50,83,17,18,19,30,100,104,105,48,51,55,47,54,52,12,18,26,2,
12,17,19,26,27,57,59,107,12,18,20,22,57,81,83,19,21,22,57,60,9,10,20,22,60,127,10,11,19,20,21,83,27,25,26,27,77,112,1,24,26,
77,1,17,18,24,25,27,18,23,24,26,34,44,59,112,32,31,13,32,105,29,32,
62,69,73,28,30,31,68,73,97,105,4,35,36,37,42,27,37,38,41,44,86,
112,4,33,37,39,126,3,33,42,33,34,35,39,41,42,44,34,41,43,86,35,
37,40,44,56,109,121,126,136,141,39,109,34,37,38,3,33,36,37,38,
86,27,34,37,39,59,109,7,11,46,50,54,55,45,50,51,55,98,102,15,54,
55,14,49,55,48,6,11,45,46,53,96,98,14,46,55,102,54,16,50,91,96,
98,7,15,45,47,52,55,14,45,46,47,48,51,54,39,108,109,121,18,19,
20,60,107,60,61,107,108,114,121,125,2,18,27,44,107,108,109,110,
20,21,57,58,61,107,125,127,58,60,107,31,63,67,69,70,73,62,65,69,
70,71,66,68,115,63,69,71,5,64,68,72,5,62,70,72,73,32,64,66,72,
73,97,115,117,31,62,63,65,5,62,63,67,63,65,5,66,67,68,73,31,32,62,67,68,72,75,77,78,80,88,112,74,76,78,79,80,75,78,111,24,25,
74,78,112,74,75,76,77,75,80,74,75,79,88,111,19,82,83,84,85,81,83,
84,7,8,11,19,22,81,82,84,7,81,82,83,85,81,84,34,38,43,87,88,
112,86,88,111,74,80,86,87,111,112,91,92,94,95,99,131,137,92,93,131,139,53,89,92,96,98,99,89,90,91,93,98,103,104,131,90,92,97,103,
119,139,10,89,95,96,99,9,10,89,94,127,128,137,6,10,50,53,91,94,
99,32,68,93,103,105,117,119,46,50,53,91,92,102,104,89,91,94,96,
13,101,104,106,100,102,104,106,46,51,98,101,104,92,93,97,104,
105,13,92,98,100,101,102,103,105,13,30,32,97,103,104,100,101,18,
57,58,59,60,61,108,56,58,59,107,109,121,39,40,44,56,59,108,110,
59,109,76,80,87,88,24,27,34,74,77,86,88,126,135,136,58,116,118,
121,124,125,64,68,117,122,114,118,120,123,125,130,143,68,97,115,
119,122,132,133,138,114,116,124,129,143,144,93,97,117,132,134,
139,116,123,125,127,128,39,56,58,108,114,124,141,115,117,133,116,120,128,130,114,118,121,129,141,144,58,60,114,116,120,127,4,
35,39,113,136,9,21,60,95,120,125,128,95,120,123,127,137,118,124,
144,116,123,143,89,90,92,134,137,139,142,117,119,134,138,142,117,122,138,119,131,132,139,142,113,136,140,141,144,39,113,126,
135,141,89,95,128,131,142,117,132,133,144,90,93,119,131,134,135,
144,39,121,124,135,136,144,131,132,134,137,116,
118,130,144,118,124,129,135,138,140,141,143),
num=c(2,2,2,3,4,4,6,3,4,8,8,3,4,3,2,1,3,9,7,5,6,6,1,5,4,6,8,1,1,3,5,
7,5,7,5,3,7,4,10,2,3,4,2,6,6,6,3,3,1,7,4,2,4,6,7,4,5,7,8,8,3,6,5,3,3,4,5,8,4,4,2,5,6,6,5,3,5,4,2,5,5,3,8,5,2,6,3,6,7,4,6,8,6,
5,7,7,7,7,4,4,4,5,5,8,6,2,7,6,7,2,4,7,3,6,4,7,8,6,6,5,7,3,4,6,6,5,7,5,3,3,7,5,3,5,5,5,5,4,5,2,6,4,4,8),
cum=c(0,2,4,6,9,13,17,23,26,30,38,46,49,53,56,58,59,62,71,78,83,89,
95,96,101,105,111,119,120,121,124,129,136,141,148,153,156,163,
167,177,179,182,186,188,194,200,206,209,212,213,220,224,226,
230,236,243,247,252,259,267,275,278,284,289,292,295,299,304,
312,316,320,322,327,333,339,344,347,352,356,358,363,368,371,
379,384,386,392,395,401,408,412,418,426,432,437,444,451,458,
465,469,473,477,482,487,495,501,503,510,516,523,525,529,536,
539,545,549,556,564,570,576,581,588,591,595,601,607,612,619,
624,627,630,637,642,645,650,655,660,665,669,674,676,682,686,690,698))
