# Supplementary material for: A Model for Highly Fluctuating Spatio-Temporal Infection Data, with Applications to the COVID Epidemic
Source: Int J Environ Res Public Health. 2022 May 30;19(11):6669. doi: 10.3390/ijerph19116669 (PMC9179960; doi:10.3390/ijerph19116669)
Supplement: Supplementary file 1 [file ijerph-19-06669-s001.zip › File S2. IJERPH_DATA_INCID_GRTRSTHEAST.txt]

Area Number	LAD19NM	LAD19CD	week1	week2	week3	week4	week5	week6	week7	week8	week9	week10	week11	week12	week13	week14	week15	week16	week17	week18	week19	week20	week21
1	Peterborough	E06000031	30	34	43	53	62	36	62	103	139	161	282	301	350	433	429	411	415	603	814	795	985
2	Luton	E06000032	34	31	19	63	59	87	148	138	189	292	345	466	545	624	599	557	623	691	1090	1122	1727
3	Southend-on-Sea	E06000033	9	9	22	21	26	29	52	56	79	123	168	163	231	334	225	253	357	706	1852	1760	2247
4	Thurrock	E06000034	12	9	8	22	23	24	38	70	109	190	306	258	276	385	384	339	445	1060	2278	2206	2731
5	Medway	E06000035	3	9	14	26	18	22	53	76	103	128	238	395	544	887	1200	1472	1687	2052	2966	2528	3162
6	Bracknell Forest	E06000036	8	6	8	26	36	14	21	44	58	90	107	134	138	175	82	110	196	294	547	746	1011
7	West Berkshire	E06000037	7	10	14	13	9	22	29	48	58	83	134	138	184	203	139	84	93	278	468	541	682
8	Reading	E06000038	11	18	18	27	24	15	45	52	123	148	212	256	240	263	232	213	268	398	686	779	1038
9	Slough	E06000039	26	19	13	32	40	27	119	119	151	220	248	325	383	534	465	460	364	576	791	1081	1598
10	Windsor and Maidenhead	E06000040	11	35	27	31	70	32	40	74	141	174	196	232	250	300	204	164	149	231	477	844	1078
11	Wokingham	E06000041	4	10	15	21	18	14	39	59	79	118	181	146	213	250	189	177	245	333	564	774	992
12	Milton Keynes	E06000042	23	26	22	38	40	44	56	105	142	159	257	317	322	511	465	389	500	899	1865	2196	2593
13	Brighton and Hove	E06000043	12	17	30	35	70	28	29	166	281	297	539	428	411	502	225	180	182	296	675	1033	2020
14	Portsmouth	E06000044	6	10	18	13	29	31	53	116	368	438	479	463	494	665	425	253	304	466	785	965	1358
15	Southampton	E06000045	12	10	25	22	18	39	43	96	162	189	335	457	451	576	327	193	172	251	544	879	1669
16	Isle of Wight	E06000046	2	2	3	8	7	5	10	15	25	23	44	59	110	112	81	43	23	30	148	344	1323
17	Bedford	E06000055	12	22	27	30	49	45	83	108	127	118	161	190	222	287	231	181	233	418	780	1084	1626
18	Central Bedfordshire	E06000056	22	19	22	37	39	63	59	79	124	160	221	266	315	388	236	240	325	753	1221	1434	1883
19	Aylesbury Vale	E07000004	13	14	10	19	12	29	27	37	103	121	212	239	300	274	258	256	321	506	865	1072	1296
20	Chiltern	E07000005	8	10	14	17	14	6	17	36	80	70	102	80	86	121	73	64	93	176	236	380	519
21	South Bucks	E07000006	5	16	9	7	17	11	26	47	93	88	140	106	83	153	112	86	96	139	339	541	699
22	Wycombe	E07000007	13	11	37	29	19	36	32	58	112	109	152	252	310	339	238	233	264	389	663	881	1200
23	Cambridge	E07000008	17	5	22	18	18	11	15	38	73	142	228	190	168	343	156	93	90	129	251	392	654
24	East Cambridgeshire	E07000009	7	6	3	2	2	1	4	16	46	39	32	28	68	59	76	49	68	103	130	224	443
25	Fenland	E07000010	5	3	3	3	9	10	5	33	33	48	83	83	75	146	122	103	126	139	212	204	457
26	Huntingdonshire	E07000011	14	10	11	8	25	13	34	55	74	74	77	106	168	210	115	105	81	145	284	416	946
27	South Cambridgeshire	E07000012	4	5	10	17	15	18	20	44	80	64	108	102	162	179	105	77	99	177	362	443	742
28	Eastbourne	E07000061	3	6	7	23	8	5	18	34	21	38	68	116	78	126	134	70	77	140	330	548	856
29	Hastings	E07000062	3	8	11	14	12	7	13	38	39	30	45	38	44	88	99	67	194	471	904	884	816
30	Lewes	E07000063	10	1	4	8	12	4	10	18	27	41	70	68	72	89	98	70	43	115	293	438	720
31	Rother	E07000064	2	3	3	17	7	4	9	12	27	31	36	45	64	127	147	111	163	327	627	612	678
32	Wealden	E07000065	9	3	9	19	17	13	16	22	78	85	103	86	106	201	259	186	189	273	595	687	1089
33	Basildon	E07000066	5	7	17	32	29	29	58	107	136	205	274	222	237	428	511	569	832	1347	2148	1919	2466
34	Braintree	E07000067	5	6	7	11	5	14	26	39	47	75	73	84	134	168	174	175	213	576	1039	1318	1777
35	Brentwood	E07000068	6	8	13	11	15	17	26	43	48	80	147	175	144	196	172	130	220	386	954	1019	1074
36	Castle Point	E07000069	5	2	8	20	25	25	28	40	69	92	128	81	119	165	177	167	160	375	999	1026	1330
37	Chelmsford	E07000070	9	15	17	17	20	17	28	73	100	124	189	167	172	272	204	189	252	626	1249	1591	1914
38	Colchester	E07000071	9	4	11	12	16	19	21	48	91	193	226	205	195	184	132	150	178	255	592	807	1737
39	Epping Forest	E07000072	9	9	25	23	16	40	61	81	96	141	190	208	242	287	288	235	330	732	1596	1790	1942
40	Harlow	E07000073	2	6	4	3	10	20	27	26	39	61	68	87	85	131	167	193	185	284	672	890	1272
41	Maldon	E07000074	2	1	5	3	2	5	8	13	23	31	40	38	39	65	42	36	85	167	365	476	661
42	Rochford	E07000075	1	5	6	6	11	10	13	19	48	48	68	61	76	140	121	119	154	335	981	866	930
43	Tendring	E07000076	3	8	3	3	3	13	20	53	134	143	130	92	90	92	94	96	106	169	404	589	1406
44	Uttlesford	E07000077	10	7	8	23	7	15	32	62	45	65	72	69	122	124	96	74	84	158	328	551	818
45	Basingstoke and Deane	E07000084	1	7	9	12	8	15	24	37	76	98	162	181	210	263	206	162	166	191	313	492	756
46	East Hampshire	E07000085	7	7	15	13	10	11	14	33	51	48	84	99	184	194	149	95	74	109	262	358	547
47	Eastleigh	E07000086	7	5	4	7	7	5	12	31	67	108	180	219	195	170	117	79	69	86	152	342	712
48	Fareham	E07000087	8	3	7	9	13	16	18	9	38	61	124	153	170	203	145	100	100	119	248	352	631
49	Gosport	E07000088	1	5	4	2	4	4	15	13	22	20	71	106	118	192	126	127	88	131	151	189	362
50	Hart	E07000089	5	2	7	9	5	7	19	30	47	63	85	78	113	100	71	62	65	131	216	357	739
51	Havant	E07000090	4	5	4	5	12	19	28	29	42	51	102	156	241	284	258	122	157	279	500	627	876
52	New Forest	E07000091	6	13	15	38	19	16	22	37	70	127	177	160	179	283	143	74	101	124	188	306	635
53	Rushmoor	E07000092	7	9	5	10	16	12	21	51	51	111	137	101	125	133	93	65	79	208	406	709	1227
54	Test Valley	E07000093	6	6	6	42	14	14	16	56	95	88	124	107	116	144	105	77	53	86	185	319	600
55	Winchester	E07000094	1	9	22	3	10	8	13	40	63	77	145	168	171	260	156	100	60	92	228	345	621
56	Broxbourne	E07000095	3	12	8	18	17	45	47	48	90	95	166	180	196	228	196	171	259	550	834	1131	1362
57	Dacorum	E07000096	6	35	29	29	15	22	34	64	105	113	157	125	180	197	183	149	188	318	617	741	1116
58	Hertsmere	E07000098	8	10	19	64	35	45	24	65	94	112	148	155	105	170	142	160	169	321	682	984	1084
59	North Hertfordshire	E07000099	11	12	7	16	21	23	22	39	60	64	114	147	141	209	130	121	134	189	343	481	687
60	Three Rivers	E07000102	5	12	12	18	16	20	34	45	86	107	105	92	131	192	128	121	123	229	495	788	895
61	Watford	E07000103	22	7	23	22	24	26	35	56	100	98	139	180	163	175	163	154	194	316	509	848	972
62	Ashford	E07000105	3	2	2	4	7	12	10	21	50	48	75	76	131	170	165	211	337	796	1143	1016	1110
63	Canterbury	E07000106	3	8	4	11	9	19	37	48	64	75	147	155	191	428	384	417	539	896	1047	908	960
64	Dartford	E07000107	9	5	13	6	21	11	41	32	57	60	133	150	270	353	302	269	331	497	963	1052	1423
65	Dover	E07000108	7	6	0	12	11	3	8	18	50	56	61	131	176	254	342	372	445	728	875	650	715
66	Gravesham	E07000109	9	7	8	16	12	19	20	42	57	51	114	125	211	336	413	413	455	543	906	1013	1307
67	Maidstone	E07000110	3	11	4	12	19	15	22	27	60	68	104	202	267	405	466	618	714	992	1299	1261	1482
68	Sevenoaks	E07000111	8	9	9	21	9	7	18	50	67	58	84	116	140	239	189	152	163	323	643	818	1052
69	Folkestone and Hythe	E07000112	9	16	6	10	6	4	13	17	16	31	67	80	112	182	202	242	341	528	894	708	948
70	Swale	E07000113	1	4	9	11	33	14	20	47	89	149	208	258	455	930	801	849	944	1122	1331	1073	1209
71	Thanet	E07000114	8	1	12	6	12	5	14	31	36	53	155	245	462	734	688	661	600	651	918	712	1034
72	Tonbridge and Malling	E07000115	5	7	3	8	15	12	14	27	48	62	78	115	187	268	273	288	375	607	904	834	1049
73	Tunbridge Wells	E07000116	5	6	9	18	19	13	13	33	52	46	49	58	106	142	137	117	206	365	541	540	667
74	Breckland	E07000143	6	8	46	16	22	9	14	28	62	85	237	157	122	183	104	80	105	144	241	376	696
75	Broadland	E07000144	5	3	4	10	11	12	11	23	40	57	94	75	173	194	110	155	141	191	295	428	713
76	Great Yarmouth	E07000145	4	4	35	16	16	20	49	92	62	92	138	168	189	181	106	80	138	151	208	224	615
77	King's Lynn and West Norfolk	E07000146	2	2	7	11	7	18	11	41	50	60	78	188	187	196	199	130	146	229	352	411	722
78	North Norfolk	E07000147	2	2	1	5	1	2	5	12	25	34	32	27	47	69	96	59	77	63	187	225	426
79	Norwich	E07000148	6	4	21	17	14	12	13	59	136	149	156	120	131	206	193	161	174	197	373	447	699
80	South Norfolk	E07000149	4	4	13	11	9	12	15	27	37	58	71	84	130	318	202	141	154	140	263	431	710
81	Cherwell	E07000177	11	14	6	16	24	28	18	53	102	105	223	222	223	246	144	125	130	232	545	708	1374
82	Oxford	E07000178	32	41	19	22	36	39	118	186	264	202	215	213	259	380	205	191	221	288	477	525	832
83	South Oxfordshire	E07000179	9	15	8	15	11	8	16	40	59	94	132	162	186	177	126	76	119	169	279	479	816
84	Vale of White Horse	E07000180	9	14	21	18	14	17	20	49	50	81	108	110	153	196	97	87	90	147	258	381	588
85	West Oxfordshire	E07000181	7	6	10	16	13	6	10	25	57	63	133	131	155	135	86	51	54	96	211	265	504
86	Babergh	E07000200	1	0	8	11	1	5	4	22	44	49	69	84	105	138	116	79	74	114	234	369	552
87	Ipswich	E07000202	2	7	4	12	11	11	10	27	47	63	136	108	137	117	210	178	227	294	333	438	837
88	Mid Suffolk	E07000203	5	4	6	11	8	5	7	19	34	48	53	48	69	64	59	34	56	86	197	199	443
89	Elmbridge	E07000207	21	22	21	36	28	16	25	98	154	175	158	142	136	206	156	120	156	257	502	854	1063
90	Epsom and Ewell	E07000208	5	2	10	16	11	12	17	47	51	56	94	96	117	191	132	90	116	210	366	566	696
91	Guildford	E07000209	12	19	14	15	16	13	29	64	111	107	208	159	250	210	179	162	155	254	426	722	847
92	Mole Valley	E07000210	1	6	15	12	12	4	8	36	64	67	99	165	150	132	83	101	84	138	264	404	518
93	Reigate and Banstead	E07000211	9	10	10	27	31	15	15	39	92	104	120	138	184	231	161	126	169	255	572	872	1292
94	Runnymede	E07000212	7	8	6	14	20	26	27	46	86	96	147	132	160	213	195	144	259	195	356	432	589
95	Spelthorne	E07000213	8	6	18	24	43	19	31	58	51	76	110	181	214	251	192	114	173	243	490	703	968
96	Surrey Heath	E07000214	10	4	7	14	10	14	22	50	51	65	74	76	106	151	127	118	131	238	359	489	741
97	Tandridge	E07000215	1	5	6	10	20	12	18	34	29	55	78	98	111	137	114	83	143	222	434	603	793
98	Waverley	E07000216	4	20	17	19	17	10	39	57	93	105	137	160	137	157	117	85	97	181	321	478	874
99	Woking	E07000217	23	10	4	22	14	12	35	52	57	82	108	136	160	163	151	195	226	291	498	552	768
100	Adur	E07000223	3	5	4	10	12	15	12	14	20	20	37	45	48	61	49	26	22	63	176	240	409
101	Arun	E07000224	7	5	4	28	17	16	26	33	28	70	92	151	119	184	148	103	99	195	372	564	1212
102	Chichester	E07000225	1	9	2	16	16	10	13	24	42	47	109	142	153	175	122	76	66	104	193	288	607
103	Crawley	E07000226	8	9	6	11	15	4	25	36	50	50	128	167	153	186	91	73	73	162	300	612	1183
104	Horsham	E07000227	4	9	7	11	32	17	19	45	73	67	98	108	143	168	133	95	117	141	194	406	805
105	Mid Sussex	E07000228	6	14	21	17	25	7	23	33	53	64	126	112	181	216	215	135	133	227	436	597	949
106	Worthing	E07000229	4	5	7	32	21	33	30	17	23	40	81	104	78	88	71	28	35	89	171	338	738
107	St Albans	E07000240	11	11	17	33	54	43	49	69	81	92	131	107	180	240	164	153	181	235	597	884	1099
108	Welwyn Hatfield	E07000241	3	14	25	24	40	19	15	45	73	119	140	159	211	183	159	115	142	200	392	684	1023
109	East Hertfordshire	E07000242	7	8	23	14	14	21	39	100	122	114	150	144	203	288	209	193	218	289	536	886	1145
110	Stevenage	E07000243	8	1	9	15	28	18	13	9	29	48	93	93	123	153	104	81	105	127	336	502	732
111	East Suffolk	E07000244	5	5	9	15	21	11	14	61	72	95	148	118	173	214	175	131	155	228	402	483	1024
112	West Suffolk	E07000245	5	10	10	26	32	28	12	49	70	86	175	156	99	115	112	61	95	146	360	440	821
113	Barking and Dagenham	E09000002	30	29	27	62	77	79	147	113	206	214	331	358	489	525	558	547	679	1163	2198	2256	3480
114	Barnet	E09000003	42	52	67	103	101	78	145	253	394	423	599	517	547	772	610	590	700	995	2270	3208	4055
115	Bexley	E09000004	14	19	27	32	34	42	78	126	155	165	325	367	541	708	574	539	650	1110	2313	2669	3028
116	Brent	E09000005	33	30	48	54	87	69	167	240	322	319	386	419	587	717	658	533	507	871	1719	2383	3335
117	Bromley	E09000006	24	38	31	56	53	51	82	135	215	270	399	338	380	533	449	491	642	1160	2337	2954	3802
118	Camden	E09000007	25	32	39	33	62	47	75	119	290	309	342	293	284	374	236	269	268	505	1142	1436	1830
119	Croydon	E09000008	18	32	39	78	62	56	110	225	242	285	428	452	462	617	613	514	669	1187	2448	3240	4193
120	Ealing	E09000009	42	63	48	71	97	72	166	272	466	493	810	680	745	924	698	607	577	815	1683	2361	3317
121	Enfield	E09000010	23	42	45	72	99	86	135	220	282	448	533	466	530	707	716	516	798	1567	2768	3563	4168
122	Greenwich	E09000011	15	12	35	42	64	35	108	145	197	231	312	330	342	521	537	425	582	896	1853	2226	3182
123	Hammersmith and Fulham	E09000013	29	31	40	60	48	44	81	131	205	287	405	368	305	398	292	191	192	391	970	1124	1440
124	Haringey	E09000014	27	35	38	65	82	57	100	199	281	290	452	386	357	413	359	363	554	826	1869	2335	2835
125	Harrow	E09000015	23	35	50	69	64	63	103	191	259	287	356	354	388	510	437	344	551	834	1512	2006	2367
126	Havering	E09000016	18	25	46	80	89	88	154	171	249	306	438	546	704	968	875	754	987	1704	3236	2969	3565
127	Hillingdon	E09000017	45	48	37	62	81	92	169	205	306	395	558	567	612	729	590	483	578	814	1694	2543	3074
128	Hounslow	E09000018	52	36	31	84	105	66	149	181	317	356	491	473	468	531	543	459	420	745	1418	2190	3020
129	Islington	E09000019	8	24	26	50	51	53	94	176	224	278	375	295	332	420	303	250	323	575	1432	1557	1907
130	Kensington and Chelsea	E09000020	23	24	42	52	49	32	46	120	153	207	260	198	167	239	203	166	182	284	663	802	1011
131	Kingston upon Thames	E09000021	23	16	20	31	35	26	49	107	146	221	366	271	258	337	270	323	402	601	991	1152	1486
132	Lambeth	E09000022	32	41	52	83	86	54	124	217	278	378	491	485	460	531	438	341	433	892	2075	2391	2909
133	Lewisham	E09000023	18	30	29	56	56	59	97	180	238	251	313	297	305	405	321	329	392	833	1826	2295	3168
134	Merton	E09000024	20	19	16	26	35	28	48	73	124	164	289	284	275	347	366	346	385	693	1310	1779	2167
135	Newham	E09000025	36	33	47	98	113	104	225	241	347	442	583	574	692	712	791	840	943	1536	2918	3508	4974
136	Redbridge	E09000026	30	20	35	101	120	170	218	322	359	403	578	590	711	852	909	937	924	1650	3380	3464	4583
137	Richmond upon Thames	E09000027	38	20	29	40	46	25	58	143	230	264	300	271	229	274	206	177	177	428	876	1285	1300
138	Southwark	E09000028	31	55	40	61	75	74	149	159	242	250	463	371	326	395	345	317	432	806	1925	2341	3014
139	Sutton	E09000029	6	24	17	22	29	25	46	64	137	162	247	231	299	377	300	261	379	647	1202	1694	2363
140	Tower Hamlets	E09000030	19	38	48	85	116	86	196	300	347	430	594	588	695	876	746	653	789	1342	2785	3180	4139
141	Waltham Forest	E09000031	36	30	39	53	73	74	123	202	255	262	414	455	442	645	589	575	892	1273	2523	2510	3175
142	Wandsworth	E09000032	39	61	64	76	96	68	106	196	297	353	516	434	451	629	365	337	430	841	2145	2371	2619
143	Westminster	E09000033	22	36	44	52	49	55	73	161	245	261	404	441	369	423	303	248	237	445	1084	1324	1544
144	Hackney & City	E09000012	35	70	64	60	75	62	147	267	359	432	550	438	375	511	434	415	547	929	2072	2268	2683
