# Supplementary material for: A Model for Highly Fluctuating Spatio-Temporal Infection Data, with Applications to the COVID Epidemic
Source: Int J Environ Res Public Health. 2022 May 30;19(11):6669. doi: 10.3390/ijerph19116669 (PMC9179960; doi:10.3390/ijerph19116669)
Supplement: Supplementary file 1 [file ijerph-19-06669-s001.zip › File S3. IJERPH_DATA_INCID_LONDON.txt]

NAME	Area Number	week1	week2	week3	week4	week5	week6	week7	week8	week9	week10	week11	week12	week13	week14	week15	week16	week17	week18	week19	week20	week21	week22	week23	week24	week25	week26	week27	week28	week29	week30	week31	week32	week33	week34	week35	week36	week37	week38	week39	week40	week41	week42	week43	week44	week45	week46	week47	week48
Barking and Dagenham	1	2	13	45	76	131	110	88	62	52	37	27	18	11	8	9	5	12	6	6	10	17	27	15	34	29	28	66	79	92	130	131	198	241	326	360	477	558	550	574	724	1240	2287	2426	3420	3032	1889	1271	733
Barnet	2	7	44	124	290	305	224	144	116	105	67	51	40	22	14	7	10	6	14	14	27	21	44	26	46	50	68	108	96	90	152	279	391	449	629	486	606	740	607	620	697	1094	2460	3440	4009	3506	2516	1909	1118
Bexley	3	0	22	45	103	172	154	129	101	106	60	44	43	24	12	12	11	8	11	16	14	18	8	8	12	22	32	27	34	59	66	138	154	199	315	377	573	703	557	539	685	1237	2438	2789	3038	2595	1508	1060	591
Brent	4	2	45	139	295	359	225	208	112	107	60	33	41	21	15	19	15	18	11	13	9	30	23	19	34	32	47	55	84	84	171	256	325	332	380	422	610	710	664	533	525	929	1843	2560	3400	3587	2913	2051	1321
Bromley	5	1	30	92	202	269	219	165	139	134	126	58	24	16	12	7	7	2	9	6	7	5	11	16	27	36	28	55	55	52	82	170	215	291	389	340	413	546	423	510	704	1251	2529	3148	3675	2632	1702	1254	766
Camden	6	6	28	53	120	137	100	84	47	30	26	16	10	5	7	9	5	2	2	6	7	11	7	17	23	36	39	33	64	58	69	137	289	320	326	302	288	364	240	264	272	562	1171	1571	1849	1678	1094	791	430
Croydon	7	1	39	134	240	378	269	232	172	155	65	53	47	22	15	9	6	12	6	13	8	11	11	16	19	34	40	80	63	60	128	231	256	298	431	445	474	635	589	522	703	1285	2612	3414	4266	4016	2897	1906	1139
Ealing	8	6	31	104	207	211	239	190	133	122	74	77	39	30	22	16	15	22	20	9	13	22	30	38	40	70	44	69	95	88	181	312	457	523	812	661	805	888	680	591	605	878	1808	2531	3390	3697	2963	2171	1409
Enfield	9	2	27	82	127	166	196	154	177	78	36	46	25	13	9	12	9	13	14	4	19	6	22	20	19	48	39	81	93	101	140	232	308	465	521	472	524	742	696	550	843	1739	2833	3698	4192	3616	2343	1464	951
Greenwich	10	1	27	76	100	174	150	101	77	68	42	35	20	18	15	11	9	8	7	7	7	20	13	12	15	15	38	40	60	46	112	148	203	240	326	316	348	540	519	429	602	996	1942	2380	3181	2961	2002	1400	798
Hammersmith and Fulham	11	3	25	57	97	124	96	102	120	35	17	11	15	4	10	5	8	19	10	4	4	18	14	22	27	37	41	60	49	43	83	140	211	314	415	351	313	399	278	182	204	442	1048	1168	1459	1312	1036	685	559
Haringey	12	1	31	60	111	143	113	73	61	40	39	27	15	8	4	5	7	9	6	13	14	16	18	14	26	41	35	67	78	74	106	208	283	314	441	392	370	409	349	385	566	940	1978	2482	2794	2601	1761	1189	714
Harrow	13	1	38	107	191	181	166	147	130	107	78	31	21	15	16	15	4	8	8	13	6	13	20	15	25	38	55	64	63	69	108	210	264	303	367	337	415	499	428	369	559	940	1557	2165	2338	2253	1686	1272	868
Havering	14	1	12	45	75	189	193	111	80	79	39	29	24	10	11	11	5	14	10	11	17	19	21	16	18	32	42	91	78	95	160	165	269	314	450	544	728	1005	865	761	1041	1930	3276	3063	3467	2447	1702	1038	672
Hillingdon	15	6	17	71	124	168	149	154	115	85	52	37	21	13	8	21	8	20	26	16	15	14	16	27	48	45	35	76	72	102	179	219	297	424	572	561	627	748	563	484	583	908	1859	2645	3095	2929	2205	1648	1158
Hounslow	16	2	23	70	114	172	125	117	111	97	59	34	14	13	26	21	19	24	12	13	13	18	29	37	49	35	36	79	106	73	150	210	287	377	508	458	498	518	528	447	448	775	1570	2322	3096	2866	2453	1635	1158
Islington	17	1	30	46	95	112	62	50	39	29	20	20	8	7	8	7	7	3	8	6	10	13	10	14	8	25	26	53	48	61	102	180	224	288	377	284	358	400	307	260	318	632	1538	1660	1957	1749	1252	758	495
Kensington and Chelsea	18	17	39	42	93	111	86	46	45	25	13	7	11	5	5	4	8	8	2	4	6	13	11	13	21	26	46	51	43	39	44	132	149	220	263	198	187	230	203	163	192	309	701	860	1018	1033	686	437	307
Kingston upon Thames	19	1	8	27	83	96	108	121	72	74	39	41	21	14	11	12	1	3	6	4	5	6	3	15	24	15	25	27	35	30	50	113	158	250	352	270	266	343	270	312	439	636	1038	1197	1461	1080	766	598	490
Lambeth	20	5	63	156	231	279	228	115	98	55	33	31	30	5	9	10	3	3	6	12	11	19	33	26	30	42	58	89	80	66	133	233	283	397	489	504	472	527	438	350	438	1009	2214	2507	2950	3094	2264	1351	934
Lewisham	21	3	27	91	175	271	187	133	97	74	39	30	21	14	10	7	7	5	3	10	17	20	16	18	20	35	23	60	58	64	108	184	229	258	327	288	318	410	307	336	414	937	1923	2490	3167	3010	1910	1327	796
Merton	22	2	31	64	126	162	137	104	74	67	39	35	38	9	9	8	9	12	6	8	8	8	9	9	23	21	16	27	33	25	47	81	144	171	305	293	271	364	343	367	423	753	1401	1867	2124	1689	1333	920	631
Newham	23	0	21	65	203	289	236	103	87	69	58	26	22	17	21	14	12	11	16	14	23	18	19	30	42	30	47	102	100	127	238	245	347	465	570	584	693	744	790	827	990	1660	3018	3829	4964	4729	3139	1936	1211
Redbridge	24	2	11	65	116	175	201	98	93	100	96	28	27	10	22	30	11	6	19	11	22	14	24	37	25	23	36	105	117	184	223	336	357	416	579	615	727	862	922	938	966	1881	3475	3627	4578	3508	2310	1602	927
Richmond upon Thames	25	2	8	38	102	81	71	61	33	55	21	16	8	12	7	8	2	6	5	1	4	7	9	12	38	20	30	45	41	26	67	172	247	270	299	265	245	251	206	174	197	496	959	1308	1269	941	674	502	446
Southwark	26	9	63	135	248	312	248	133	73	76	44	36	9	12	6	4	11	6	12	10	13	18	15	20	40	53	39	62	68	86	152	164	254	281	456	368	343	415	318	324	435	910	2060	2460	3113	3085	1991	1257	794
Sutton	27	3	11	39	117	148	150	198	95	79	38	24	40	18	15	14	4	5	2	9	6	15	7	6	7	27	12	25	27	25	46	70	143	173	262	235	302	387	285	279	390	721	1306	1816	2323	1697	1371	945	639
Tower Hamlets	28	5	19	50	144	171	135	65	62	41	15	14	20	13	13	13	9	4	9	23	18	26	26	16	26	37	49	95	105	107	206	304	350	454	578	617	735	877	708	670	836	1480	2909	3435	4100	3451	2255	1321	657
Waltham Forest	29	2	13	56	164	196	156	130	82	53	53	20	18	9	9	11	15	12	12	9	17	11	8	19	38	30	43	50	77	87	122	218	249	273	414	458	490	627	601	594	913	1399	2625	2608	3240	2821	2024	1384	748
Wandsworth	30	6	59	122	204	219	164	120	62	59	35	31	23	8	6	4	9	13	11	14	20	16	29	30	37	65	62	86	89	70	115	208	314	388	531	432	496	594	356	346	427	949	2304	2437	2672	2438	1725	1090	782
Westminster	31	11	60	82	137	145	88	62	31	53	23	16	14	6	10	13	12	8	7	13	11	13	22	30	21	38	42	59	51	60	75	175	241	283	401	436	386	419	299	239	242	500	1161	1386	1522	1521	1124	809	526
Hackney and City of London	32	3	27	60	121	199	134	58	49	47	30	18	17	9	12	3	7	5	17	16	50	54	53	36	38	77	54	61	77	69	160	280	372	485	537	421	387	515	449	387	585	1010	2227	2386	2671	2507	1859	1167	622
[truncated: 48 more columns]
